# Supplementary material for: Phaeosphamides A and B, Cytotoxic Cyclodecadepsipeptides from the Mangrove-Derived Fungus Phaeosphaeriopsis sp. S296
Source: Mar Drugs. 2022 Sep 21;20(10):591. doi: 10.3390/md20100591 (PMC9604837; doi:10.3390/md20100591)
Supplement: Supplementary file 1 [file marinedrugs-20-00591-s001.zip]

Archive with 1 entries (1 files):
- marinedrugs-1892090-supplementary.pdf
